# Supplementary material for: Revalidation of Mazama rufa (Illiger 1815) (Artiodactyla: Cervidae) as a Distinct Species out of the Complex Mazama americana (Erxleben 1777)
Source: Front Genet. 2021 Dec 14;12:742870. doi: 10.3389/fgene.2021.742870 (PMC8712859; doi:10.3389/fgene.2021.742870)
Supplement: Supplementary file 1 [file Table2.XLSX]

## Sheet: Fecal Sampling
Id	Sampling Site	M. americana (sensu lato)	M. rufa	M. gouazoubira	O. bezoarticus	M. nemorivaga	M.nana	Fecal Collection	Brazilian Biome	Protected Area Category	Refence City in Brazil
1	Iguaçú National Park		X				X	Present Study	Atlantic Forest	Public Full Protection Area	Foz do Iguacú
2	Caetetus Ecological Station		X					Present Study	Atlantic Forest	Public Full Protection Area	Gáalia
3	Serra da Bodoquena National Park		X	X				Present Study	Cerrado	Public Full Protection Area	Bonito
4	RPPN Cisalpina		X					Present Study	Cerrado	Private Protected Area	Brasilândia
5	Xaraés Ranch	X		X				Present Study	Pantanal	Private Property	Miranda
6	Emas National Park		X	X	X			Present Study	Cerrado	Public Full Protection Area	Mineiros
7	RPPN Sesc Pantanal		X					Present Study	Pantanal	Private Protected Area	Barão do Melgaço
8	Rio Negro Ranch	X				X		Present Study	Cer/Amazon	Private Property	Sinop
9	Atlantic Forest State Park			X				Present Study	Cer/Atl. Forest	Public Full Protection Area	Itumbiara
10	Silvania National Forest			X				Present Study	Cerrado	Public Sustainable Use Area	Silvânia
11	Altamiro M. Pacheco State Park			X				Present Study	Cerrado	Public Full Protection Area	Goiânia
12	Serra Azul State Park			X				Present Study	Cerrado	Public Full Protection Area	Barra do Garça
13	Cavernas do Peruaçu National Park			X				Present Study	Cer/Atl. Forest	Public Full Protection Area	Itacarambi
14	Sempre-Vivas National Park			X				Present Study	Cerrado	Public Full Protection Area	Bocaiúva
15	Serra das Araras Ecological Station		X	X				Present Study	Cerrado	Public Full Protection Area	Barra do Bugre
16	Araguaia State Park		X					Present Study	Cerrado	Public Full Protection Area	Luiz Alves
17	Riachuelo Ranch		X			X		Present Study	Cer/Amazon	Private Property	Redenção
18	Carajás National Forest		X			X		Present Study	Amazon	Public Sustainable Use Area	Paraupebas
19	Rio Guaporé Ranch	X				X		Present Study	Amazon	Private Property	Pimenteira d'Oeste
20	Mapinguari National Park	X				X		Present Study	Amazon	Public Sustainable Use Area	Porto Velho
21	Perobas Biological Reserve		X					Oliveira et al 2019	Atlantic Forest	Public Full Protection Area	Cianorte
22	Mata Preta Ecological Station		X	X			X	Oliveira et al 2019	Atlantic Forest	Public Full Protection Area	Palmas
23	Turvo State Park		X				X	Oliveira et al 2019	Atlantic Forest	Public Full Protection Area	Tenente Portela
24	Araucárias National Park		X	X			X	Oliveira et al 2019	Atlantic Forest	Public Full Protection Area	Ponte Serrada
25	Cajuru Ranch		X					Duarte et al 2017	Atlantic Forest	Private Property	Cajuru
26	Barreiro Rico Ranch		X					Duarte et al 2017	Atlantic Forest	Private Property	Tamanduá
27	Lagoa Azul State Park		X	X				Duarte et al 2017	Atlantic Forest	Public Full Protection Area	Campo Mourão
28	Caiuá Ecological Estation		X					Duarte et al 2017	Atlantic Forest	Public Full Protection Area	Santo Antônio do Caiuá
29	Morro do Diabo State Park		X	X				Duarte et al 2017	Atlantic Forest	Public Full Protection Area	Teodoro Sampaio
30	Rio Doce State Park	X						Oliveira et al 2020	Atlantic Forest	Public Full Protection Area	Ipatinga

## Sheet: Fecal Dataset Spp Id
	Fecal Sample Id	Species Id	Sampling Site	Brazilian Biome	lat	long	Cytb_1	Cytb_2	ND5_1	ND5_2	Dloop
1	F009_CISA	M. rufa	RPPN Cisalpina	Atlantic Forest	-21.1933	-51.9357	MZ521085	MZ521115	MZ521145	MZ521175	MZ521205
2	F016_XARA	M. americana sensu lato	Xaraés Ranch	Pantanal	-19.4657	-56.9201	MZ521086	MZ521116	MZ521146	MZ521176	MZ521206
3	F031_XARA	M. americana sensu lato	Xaraés Ranch	Pantanal	-19.4883	-56.9441	MZ521087	MZ521117	MZ521147	MZ521177	MZ521207
4	F035_XARA	M. americana sensu lato	Xaraés Ranch	Pantanal	-19.4906	-56.9595	MZ521088	MZ521118	MZ521148	MZ521178	MZ521208
5	F039_PNSB	M. rufa	Serra da Bodoquena National Park	Atlantic Forest	-21.3888	-56.6822	MZ521089	MZ521119	MZ521149	MZ521179	MZ521209
6	F041_PNSB	M. rufa	Serra da Bodoquena National Park	Atlantic Forest	-21.1024	-56.6277	MZ521090	MZ521120	MZ521150	MZ521180	MZ521210
7	F045_EECA	M. rufa	Caetetus Ecological Station	Atlantic Forest	-22.4091	-49.6863	MZ521091	MZ521121	MZ521151	MZ521181	MZ521211
8	F054_PNEM	M. rufa	Emas National Park	Cerrado	-17.8398	-53.0758	MZ521092	MZ521122	MZ521152	MZ521182	MZ521212
9	F058_PNEM	M. rufa	Emas National Park	Cerrado	-17.8412	-53.0806	MZ521093	MZ521123	MZ521153	MZ521183	MZ521213
10	F060_EECA	M. rufa	Caetetus Ecological Station	Atlantic Forest	-22.4161	-49.6842	MZ521094	MZ521124	MZ521154	MZ521184	MZ521214
11	F071_SESC	M. rufa	RPPN Sesc Pantanal	Pantanal	-16.7119	-56.0178	MZ521095	MZ521125	MZ521155	MZ521185	MZ521215
12	F078_SESC	M. americana sensu lato	RPPN Sesc Pantanal	Pantanal	-16.6945	-56.0427	MZ521096	MZ521126	MZ521156	MZ521186	MZ521216
13	F088_SESC	M. americana sensu lato	RPPN Sesc Pantanal	Pantanal	-16.6769	-56.0691	MZ521097	MZ521127	MZ521157	MZ521187	MZ521217
14	F112_EESA	M. rufa	Serra das Araras Ecological Station	Cerrado	-15.6699	-57.2186	MZ521098	MZ521128	MZ521158	MZ521188	MZ521218
15	F115_EESA	M. rufa	Serra das Araras Ecological Station	Cerrado	-15.6466	-57.2077	MZ521099	MZ521129	MZ521159	MZ521189	MZ521219
16	F142_FZRN	M. americana sensu lato	Rio Negro Ranch	Amazon	-11.8166	-54.1906	MZ521100	MZ521130	MZ521160	MZ521190	MZ521220
17	F178_FLCA	M. americana sensu lato	Carajás National Forest	Amazon	-6.0776	-50.0561	MZ521101	MZ521131	MZ521161	MZ521191	MZ521221
18	F190_FLCA	M. americana sensu lato	Carajás National Forest	Amazon	-6.16768	-50.3484	MZ521102	MZ521132	MZ521162	MZ521192	MZ521222
19	F196_FRIA	M. rufa	Riachuelo Ranch	Amazon	-8.75156	-50.3064	MZ521103	MZ521133	MZ521163	MZ521193	MZ521223
20	F200_FRIA	M. rufa	Riachuelo Ranch	Amazon	-8.74944	-50.2929	MZ521104	MZ521134	MZ521164	MZ521194	MZ521224
21	F201_FRIA	M. americana sensu lato	Riachuelo Ranch	Amazon	-8.75489	-50.3227	MZ521105	MZ521135	MZ521165	MZ521195	MZ521225
22	F210_PEAR	M. rufa	Araguaia State Park	Cerrado	-13.019	-50.5848	MZ521106	MZ521136	MZ521166	MZ521196	MZ521226
23	F222_PEAR	M. rufa	Araguaia State Park	Cerrado	-13.1213	-50.479	MZ521107	MZ521137	MZ521167	MZ521197	MZ521227
24	F027_CAJU	M. rufa	Cajuru Ranch	Atlantic Forest	-21.3615	-47.2814	MZ521108	MZ521138	MZ521168	MZ521198	MZ521228
25	F018_EEMP	M. rufa	Mata Preta Ecological Station	Atlantic Forest	-26.4922	-52.2132	MZ521109	MZ521139	MZ521169	MZ521199	MZ521229
26	F226_PEMD	M. rufa	Morro do Diabo State Park	Atlantic Forest	-22.6085	-52.875	MZ521110	MZ521140	MZ521170	MZ521200	MZ521230
27	F002_PETU	M. rufa	Turvo State Park	Atlantic Forest	-27.2313	-53.8519	MZ521111	MZ521141	MZ521171	MZ521201	MZ521231
28	F043_PNIs	M. rufa	Iguaçú National Park	Atlantic Forest	-25.6013	-54.4258	MZ521112	MZ521142	MZ521172	MZ521202	MZ521232
29	F003_RBPE	M. rufa	Perobas Biological Reserve	Atlantic Forest	-23.8689	-52.7879	MZ521113	MZ521143	MZ521173	MZ521203	MZ521233
30	F010_RBPE	M. rufa	Perobas Biological Reserve	Atlantic Forest	-23.8605	-52.7276	MZ521114	MZ521144	MZ521174	MZ521204	MZ521234

## Sheet: M. rufa Distribution Data
Fecal Sample Id	Sampling Site	lat	long	Spp Id
PEAR210	Araguaia State Park	-13.019	-50.5848	full seq
PEAR222	Araguaia State Park	-13.1213	-50.479	full seq
PNAR 06	Araucárias National Park	-26.8085	-51.8242	enzyme
P00 2	Barreiro Rico Ranch	-22.6716	-48.1415	enzyme
P00 7	Barreiro Rico Ranch	-22.6494	-48.1385	enzyme
EEC 045	Caetetus Ecological Station	-22.4091	-49.6863	full seq
EEC 060	Caetetus Ecological Station	-22.4161	-49.6842	full seq
CAJ 27	Cajuru Ranch	-21.3615	-47.2814	full seq
CAJ 09	Cajuru Ranch	-21.3316	-47.2905	enzyme
CAJ 40	Cajuru Ranch	-21.3423	-47.2945	enzyme
PNE 054	Emas National Park	-17.8398	-53.0758	full seq
PNE 058	Emas National Park	-17.8412	-53.0806	full seq
PNIs 043	Iguaçú National Park	-25.6013	-54.4258	full seq
PNI 011	Iguaçú National Park	-25.6154	-54.0972	enzyme
PNI 012	Iguaçú National Park	-25.5382	-54.1014	enzyme
PNI 034	Iguaçú National Park	-25.4163	-53.8991	enzyme
PNI 047	Iguaçú National Park	-25.2967	-53.8615	enzyme
PNI 087	Iguaçú National Park	-25.0823	-53.6906	enzyme
PNI 099	Iguaçú National Park	-25.4944	-53.6808	enzyme
PNI 104	Iguaçú National Park	-25.2147	-53.6571	enzyme
PNIn 05	Iguaçú National Park	-25.6063	-54.4311	enzyme
EEMP 18	Mata Preta Ecological Station	-26.4922	-52.2132	full seq
EEMP 01	Mata Preta Ecological Station	-26.4734	-52.3294	enzyme
EEMP 10	Mata Preta Ecological Station	-26.5334	-52.1491	enzyme
P 226	Morro do Diabo State Park	-22.6085	-52.875	full seq
P 222	Morro do Diabo State Park	-22.5445	-52.2858	enzyme
P 233	Morro do Diabo State Park	-22.6064	-52.8732	enzyme
P236	Morro do Diabo State Park	-24.1005	-52.3227	enzyme
P0 13	Morro do Diabo State Park	-22.5713	-52.2852	enzyme
P0 16	Morro do Diabo State Park	-22.5019	-52.3267	enzyme
P0 20	Morro do Diabo State Park	-22.4752	-52.3311	enzyme
RBPE 03	Perobas Biological Reserve	-23.8689	-52.7879	full seq
RBPE 10	Perobas Biological Reserve	-23.8605	-52.7276	full seq
P 230	Perobas Biological Reserve	-24.1066	-52.32	enzyme
FRIA196	Riachuelo Ranch	-8.75156	-50.3064	full seq
FRIA200	Riachuelo Ranch	-8.74944	-50.2929	full seq
CIS009	RPPN Cisalpina	-21.1933	-51.9357	full seq
CIS011	RPPN Cisalpina	-21.1934	-51.9279	enzyme
SESC071	RPPN Sesc Pantanal	-16.7119	-56.0178	full seq
PNSB039	Serra da Bodoquena National Park	-21.3888	-56.6822	full seq
PNSB041	Serra da Bodoquena National Park	-21.1024	-56.6277	full seq
EESA112	Serra das Araras Ecological Station	-15.6699	-57.2186	full seq
EESA115	Serra das Araras Ecological Station	-15.6466	-57.2077	full seq
EESA119	Serra das Araras Ecological Station	-15.6536	-57.2086	enzyme
EESA123	Serra das Araras Ecological Station	-15.6525	-57.2116	enzyme
PETU 02	Turvo State Park	-27.2313	-53.8519	full seq
PETU 01	Turvo State Park	-27.2485	-53.9569	enzyme
PETU 13	Turvo State Park	-27.1782	-53.8484	enzyme
