# Supplementary material for: Revalidation of Mazama rufa (Illiger 1815) (Artiodactyla: Cervidae) as a Distinct Species out of the Complex Mazama americana (Erxleben 1777)
Source: Front Genet. 2021 Dec 14;12:742870. doi: 10.3389/fgene.2021.742870 (PMC8712859; doi:10.3389/fgene.2021.742870)
Supplement: Supplementary file 4 [file Table1.XLSX]

## Sheet: Animals and Datasets
Voucher Id	Species Id	M. americana Cytotype	2N	FN	Molecular Dataset	Skull Dataset	Biometry Dataset
T039	M. americana	Carajás	50	54	X		X
T043	M. americana	Carajás	49	54	X		X
T167	M. americana	Carajás	49	54	X		X
T232	M. americana	Carajás	49	54	X		X
T254	M. americana	Carajás			X	X
T274	M. americana	Carajás	50	54	X	X	X
T296	M. americana	Carajás	50	54	X
T311	M. americana	Carajás	51	54	X		X
T358	M. americana	G. Francesa	45	50	X	X	X
T424	M. americana	G. Francesa			X
T247	M. americana	Juína				X	X
T248	M. americana	Juína	44	48	X		X
T251	M. americana	Juína	45	48	X	X	X
T252	M. americana	Juína				X
T253	M. americana	Juína	43	48	X	X	X
T104	M. rufa	Paraná	53	56	X		X
T110	M. rufa	Paraná	53	56	X
T179	M. rufa	Paraná	53	56	X
T205	M. rufa	Paraná	53	56	X	X	X
T255	M. rufa	Paraná	52	56	X	X	X
T256	M. rufa	Paraná	52	56	X
T257	M. rufa	Paraná	52	56	X		X
T268	M. rufa	Paraná			X	X	X
T021	M. americana	Rondônia	43	46	X
T206	M. americana	Rondônia	43	46	X	X	X
T211	M. americana	Rondônia				X	X
T269	M. americana	Rondônia			X	X	X
T342	M. americana	Rondônia				X	X
NPC024	M. bororo	.				X
T064	M. bororo	.	32	46	X		X
T071	M. bororo	.	34	46	X		X
T204	M. bororo	.					X
T215	M. bororo	.			X
T338	M. bororo	.				X
T340	M. bororo	.				X	X
T373	M. bororo	.			X
T412	M. bororo	.				X
NPC020	M. nana	.				X
NPC114	M. nana	.				X
T114	M. nana	.					X
T002	M. nana	.	40	62	X		X
T053	M. nana	.	39	54	X		X
T089	M. nana	.			X
T098	M. nana	.			X
T107	M. nana	.			X
T185	M. nana	.	38	60	X		X
T304	M. nana	.				X
T406	M. nana	.				X
T385	M. rufa	Paraná	52	56	X	X	X
NPC095	M. temama	.				X
T362	M. temama	.			X	X	X
T363	M. temama	.	46	70	X	X	X
T366	M. temama	.	44	70	X	X	X

## Sheet: Tissue Dataset and Seq
Species Id	Voucher Id	M. americana Cytotype	Origin	Analysis Group	Cytb	Dloop	ND5
M. americana	T039	Carajás	Brazil:PA:Paraupebas	ingroup	DQ789223	MZ488911	MZ488873
M. americana	T043	Carajás	Brazil:PA:Carajás	ingroup	MZ488858	MZ488912	MZ488874
M. americana	T167	Carajás	Brazil:PA:Marabá	ingroup	MZ488859	MZ488913	MZ488875
M. americana	T232	Carajás	Brazil:PA:Carajás	ingroup	MZ488860	MZ488914	MZ488876
M. americana	T254	Carajás	Brazil:MA:Imperatriz	ingroup	MZ488861	MZ488915	MZ488877
M. americana	T274	Carajás	Brazil:MA:Imperatriz	ingroup	MZ488862	GU305928	MZ488878
M. americana	T296	Carajás	Brazil:PA:Marabá	ingroup	MZ488863	MZ488916	MZ488879
M. americana	T311	Carajás	Brazil:PA:Marabá	ingroup	MZ488864	MZ488917	MZ488880
M. americana	MAZ9472	French Guiana	French Guiana	ingroup	JN632656	JN632656	JN632656
M. americana	T358	French Guiana	French Guiana: Regina	ingroup	MN726911	MZ488918	MZ488881
M. americana	T424	French Guiana	Brazil:Roraima	ingroup	MZ488872	MZ488919	MZ488882
M. americana	T248	Juína	Brazil:MT:Juína	ingroup	MZ488867	GU305935	MZ488883
M. americana	T251	Juína	Brazil:MT:Juína	ingroup	MZ488868	GU305933	MZ488884
M. americana	T253	Juína	Brazil:MT:Juína	ingroup	MN726908	GU305937	MZ488885
M. rufa	T104	Paraná	Paraguay: Hermandarias	ingroup	MZ488853	MZ488920	MZ488886
M. rufa	T110	Paraná	Brazil:PR:Casa Aurora	ingroup	DQ789201	MZ488921	MZ488887
M. rufa	T179	Paraná	Paraguay	ingroup	MZ488854	MZ488922	MZ488888
M. rufa	T205	Paraná	Brazil:Paraná	ingroup	DQ789215	MZ488923	MZ488889
M. rufa	T255	Paraná	Brazil:GO:Anápolis	ingroup	MN726909	GU305927	MZ488890
M. rufa	T256	Paraná	Brazil:Paraná	ingroup	MZ488855	GU305924	MZ488891
M. rufa	T257	Paraná	Brazil:PR:Cascavél	ingroup	MZ488856	GU305925	MZ488892
M. rufa	T268	Paraná	Brazil:PR:Foz do Iguaçú	ingroup	MZ488857	MZ488924	MZ488893
M. americana	T021	Rondônia	Brazil:RO:Ariquemes	ingroup	DQ789216	GU305930	MZ488895
M. americana	T206	Rondônia	Brazil:RO:Ariquemes	ingroup	MZ488865	MZ488926	MZ488896
M. americana	T269	Rondônia	Brazil:RO:Buritis	ingroup	MZ488866	MZ488927	MZ488897
M. bororo	T064	.	Brazil:Paraná	ingroup	DQ789228	MZ488928	MZ488898
M. bororo	T071	.	Brazil:PR:Barra do Turvo	ingroup	DQ789231	MZ488929	MZ488899
M. bororo	T215	.	Brazil: SP: Intervales State Park	ingroup	MZ488850	MZ488930	MZ488900
M. bororo	T373	.	Brazil:PR:Bocaúva do Sul	ingroup	MZ488851	MZ488931	MZ488901
M. nana	T002	.	Paraguay	ingroup	DQ789214	MZ488932	MZ488902
M. nana	T053	.	Brazil:Paraná	ingroup	DQ789227	MZ488933	MZ488903
M. nana	T089	.	Brazil:RS:Santa Maria	ingroup	MZ488847	MZ488934	MZ488904
M. nana	T098	.	Brazil:SC:Concordia	ingroup	MZ488848	MZ488935	MZ488905
M. nana	T107	.	Paraguay:Corpus Christi	ingroup	MZ488849	MZ488936	MZ488906
M. nana	T185	.	Brazil:PR:Céu Azul	ingroup	DQ789210	MZ488937	MZ488907
M. rufa	T385	Paraná	Brazil:PR:Foz do Iguaçú	ingroup	MZ488852	MZ488925	MZ488894
M. temama	T362	.	Campeche, Mexico	ingroup	MZ488869	MZ488938	MZ488908
M. temama	T363	.	Campeche, Mexico	ingroup	MZ488870	MZ488939	MZ488909
M. temama	T366	.	Veracruz, Mexico	ingroup	MZ488871	MZ488940	MZ488910
O. virginiaunus	.	.		ingroup	KM612278	KM612278	KM612278
O. virginiaunus	.	.		ingroup	HQ332445	HQ332445	HQ332445
A. alces	.	.		outgroup	JN632595	JN632595	JN632595
C. pygargus	.	.		outgroup	NC025271	NC025271	NC025271
R. tarandus	.	.		outgroup	KM506758	KM506758	KM506758
